# Supplementary material for: Generalized Anxiety as a Risk Factor for Dysfunctional Eating Behavior after Obesity Surgery during the COVID-19 Pandemic
Source: Int J Environ Res Public Health. 2021 Oct 16;18(20):10890. doi: 10.3390/ijerph182010890 (PMC8536045; doi:10.3390/ijerph182010890)
Supplement: Supplementary file 1 [file ijerph-18-10890-s001.zip]

Archive with 1 entries (1 files):
- ijerph-1406020-supplementary.pdf
